# Supplementary material for: Impact of Sema3A Interference on Cerebellum-Dependent Motor Associative Learning and Memory
Source: Int J Mol Sci. 2026 Jun 11;27(12):5304. doi: 10.3390/ijms27125304 (PMC13299268; doi:10.3390/ijms27125304)
Supplement: Supplementary file 1 [file ijms-27-05304-s001.zip]

Archive with 1 entries (1 files):
- ijms-4309704-supplementary.pdf
